# Supplementary material for: Globin mRNA reduction for whole-blood transcriptome sequencing
Source: Sci Rep. 2016 Aug 12;6:31584. doi: 10.1038/srep31584 (PMC4981843; doi:10.1038/srep31584)
Supplement: Supplementary Table 6 [file srep31584-s6.xls]

## Sheet: Sheet 1
Species	Type of globin	Source of sequence/clone	50 bp sequence at 3' end + poly(A) tail
Dog		Alpha 1 blocker short	3-GTGAAGGACTACAAACTTATTTCAGACTCACCCGACGTTTTTTTTTTTTTTT
Dog	Alpha 1	RefSeq NM_001270885.1	5-CAACCGTGCCCTACACTTCCTGATGTTTGAATAAAGTCTGAGTGGGCTGC
Dog		7_5.1_T7	5-.......................CCCTGCACTTCCTGATGTTTGAATAAAGTCTGAGTGGGCTGCAGCCTCTC
Dog		8_5.2_T7	5-AACCGTGCCCTACACTTCCTGATGTTTGAATAAAGTCTGAGTGGGCTGCG
Dog		9_5.3_T7	5-.......................CCCTGCACTTCCTGATGTTTGAATAAAGTCTGAGTGGGCTGCAGCCTCTC
Dog		13_5.4_T7	5-AACCGTGCCCTACACTTCCTGATGTTTGAATAAAGTCTGAGTGGGCTGCG
Dog		14_5.5_T7	5-......................CCCTGCACTTCCTGATGTTTGAATAAAGTCTGAGTGGGCTGCAGCCTCTC
Dog		10_5.7_T7	5-......................CCCTGCACTTCCTGATGTTTGAATAAAGTCTGAGTGGGCTGCAGCCTCTC
Dog		21_1_T7	5-CAACCGTGCCCTACACTTCCTGATGTTTGAATAAAGTCTGAGTGGGCTGC
Dog		22_2_T7	5-CAACCGTGCCCTACACTTCCTGATGTTTGAATAAAGTCTGAGTGGGCTGC
Dog		23_3_T7	5-CAACCGTGCCCTACACTTCCTGATGTTTGAATAAAGTCTGAGTGGGCTGC
Dog		24_4_T7	5-CAACCGTGCCCTACACTTCCTGATGTTTGAATAAAGTCTGAGTGGGCTGC
Dog		25_5_T7	5-..................TGCCCTACACTTCCTGATGTTTGAATAAAGTCTGAGTGGGCTGCAGCCCT
Dog		26_6_T7	5-..................TGCCCTACACTTCCTGATGTTTGAATAAAGTCTGAGTGGGCTGCAGCCCT
Dog		27_7_T7	5-...............GTGCCCTACACTTCCTGATGTTTGAATAAAGTCTGAGTGGGCTGCAGCCT
Dog		28_8_T7	5-...............GTGCCCTACACTTCCTGATGTTTGAATAAAGTCTGAGTGGGCTGCAGCCT
Dog
Dog	Alpha 2	RefSeq NM_001270886.1	5-GCTGCAGCCGCGGAGGCGGGAGCCCCTGCCCTGGGCCGCCTCCTGCGCCC
Dog		Alpha 2 blocker short	3-GACGGGACCCGGCGGAGGACGCGGGTTTTTTTTTTTTTTT
Zebrafish		Beta blocker short	3-GAGAAAAYGTTGTTCTAGTTATTTTATTACAATTTTCGTTTTT...
Zebrafish	Beta 1/2	RefSeq NM_131020.2	5-ACAAAGATCTAACTCTTTTRCAACAAGATCAATAAAATAATGTTAAAAGC
Zebrafish		18_8.1_T7	5-ACAAAGATCTAACTCTTTTACAACAAGATCAATAAAATAATGTTAAAACC
Zebrafish		19_8.2_T7	5-ACAAAGATCTAACTCTTTTACAACAAGATCAATAAAATAATGTTAAAAGC
Zebrafish		20_8.3_T7	5-ACAAAGATCTAACTCTTTTACAACAAGATCAATAAAATAATGTTAAAAGC
Zebrafish		21_8.4_T7	5-ACAAAGATCTAACTCTTTTACAACAAGATCAATAAAATAATGCTAAAAGC
Zebrafish		33_8.5_T7	5-ACAAAGATCTAACTCTTTTACAACAAGATCAATAAAATAATGCTAAAAGC
Zebrafish		34_8.6_T7	5-ACAAAGATCTAACTCTTTTACAACAAGATCAATAAAATAATGCC...............
Zebrafish		35_8.7_T7	5-ACAAAGATCTAACTCTTTTACAACAAGATCAATAAAATAATGCC...............
Zebrafish		36_8.8_T7	5-ACAAAGATCTAACTCTTTTACAACAAGATCAATAAAATAATGCC...............
Zebrafish		37_7_T7	5-ACAAAGATCTAACTCTTTTACAACAAGATCAATAAAATAATGCTAAAAGC
Zebrafish		38_8_T7	5-ACAAAGATCTAACTCTTTTACAACAAGATCAATAAAATAATGCTAAAACC
