# Supplementary material for: Globin mRNA reduction for whole-blood transcriptome sequencing
Source: Sci Rep. 2016 Aug 12;6:31584. doi: 10.1038/srep31584 (PMC4981843; doi:10.1038/srep31584)
Supplement: Supplementary Table 7 [file srep31584-s7.xls]

## Sheet: Sheet1
Species	Type of globin	Source of sequence/clone	Raw sequence
Dog	Alpha 1	7_5.1_T7	CCCGTCAACTTCAAGCTCCTGAGCCACTGCCTGCTGGTGACCCTGGCCTGCCACCACCCCACCGAATTCACCCCTGCTGTCCACGCCTCCCTGGACAAGTTCTTCACCGCTGTGAGCACCGTGCTGACCTCCAAGTACCGTTAAGCTGCAGCCGCGGAGGCGGGAGCCCCTGCCCTGGGCCGCCTCCTGCGCCCCATGGTGCCCTGCACTTCCTGATGTTTGAATAAAGTCTGAGTGGGCTGCAGCCTCTCAAAAAAAAAAAAAAAAAAAAAAAAAAAAATCAGCACTGACACTCTGTTCAAGA
Dog	Alpha 1	8_5.2_T7	CCCGTCAACTTCAAGCTCCTGAGCCACTGCCTGCTGGTGACCTTGGCCTGCCACCACCCCACCGAATTCACCCCTGCCGTCCACGCCTCCCTGGACAAGTTCTTCGCCGCCGTGAGCACCGTGCTGACCTCCAAGTACCGTTAAGCTGCAGCCATGGCGGCGGGAGCCCCTGCCCTGGGCCCCTGGGTGGCCTCCTGCAACCGTGCCCTACACTTCCTGATGTTTGAATAAAGTCTGAGTGGGCTGCGAAAAAAAAAAAAAAAAAAAAAAAAAAAAAATCAGCACTGACACTCTGTTCAAGA
Dog	Alpha 1	9_5.3_T7	CCCGTCAACTTCAAGCTCCTGAGCCACTGCCTGCTGGTGACCCTGGCCTGCCACCACCCCACCGAATTCACCCCTGCTGTCCACGCCTCCCTGGACAAGTTCTTCACCGCTGTGAGCACCGTGCTGACCTCCAAGTACCGTTAAGCTGCAGCCGCGGAGGCGGGAGCCCCTGCCCTGGGCCGCCTCCTGCGCCCCATGGTGCCCTGCACTTCCTGATGTTTGAATAAAGTCTGAGTGGGCTGCAGCCTCTCAAAAAAAAAAAAAAAAAAAAAAAAAAAAATCAGCACTGACACTCTGTTCAAGA
Dog	Alpha 1	13_5.4_T7	CCCGTCAACTTCAAGCTCCTGAGCCACTGCCTGCTGGTGACCTTGGCCTGCCACCACCCCACCGAATTCACCCCTGCCGTCCACGCCTCCCTGGACAAGTTCTTCGCCGCCGTGAGCACCGTGCTGACCTCCAAGTACCGTTAAGCTGCAGCCATGGCGGCGGGAGCCCCTGCCCTGGGCCCCTGGGTGGCCTCCTGCAACCGTGCCCTACACTTCCTGATGTTTGAATAAAGTCTGAGTGGGCTGCGAAAAAAAAAAAAAAAAAAAAAAAAAAAAAATCACCC
Dog	Alpha 1	14_5.5_T7	CCCGTCAACTTCAAGCTCCTGAGCCACTGCCTGCTGGTGACCCTGGCCTGCCACCACCCCACCGAATTCACCCCTGCTGTCCACGCCTCCCTGGACAAGTTCTTCACCGCTGTGAGCACCGTGCTGACCTCCAAGTACCGTTAAGCTGCAGCCGCGGAGGCGGGAGCCCCTGCCCTGGGCCGCCTCCTGCGCCCCATGGTGCCCTGCACTTCCTGATGTTTGAATAAAGTCTGAGTGGGCTGCAGCCTCTCAAAAAAAAAAAAAAAAAAAAAAAAAAAAATCAGCACTGACACTCTGTTCAAGAA
Dog	Alpha 1	10_5.7_T7	CCCGTCAACTTCAAGCTCCTGAGCCACTGCCTGCTGGTGACCCTGGCCTGCCACCACCCCACCGAATTCACCCCTGCTGTCCACGCCTCCCTGGACAAGTTCTTCACCGCTGTGAGCACCGTGCTGACCTCCAAGTACCGTTAAGCTGCAGCCGCGGAGGCGGGAGCCCCTGCCCTGGGCCGCCTCCTGCGCCCCATGGTGCCCTGCACTTCCTGATGTTTGAATAAAGTCTGAGTGGGCTGCAGCCTCTCAAAAAAAAAAAAAAAAAAAAAAAAAAAAATCAGCACTGACACTCTGTTCAAGA
Dog	Alpha 1	21_1_T7	GTGATCTTGAACAGAGTGTCAGTGCTGATTTTTTTTTTTTTTTTTTTTTTTTTTTTTGCAGCCCACTCAGACTTTATTCAAACATCAGGAAGTGTAGGGCACGGTTGCAGGAGGCCACCCAGGGGCCCAGGGCAGGGGCTCCCGCCGCCATGGCTGCAGCTTAACGGTACTTGGAGGTCAGCACGGTGCTCACGGCGGCGAAAAACTTGTCCAGGGAGGCGTGGACGGCAGGGGTGAATTCGGTGGGGTGGTGGCAGGCCAGGGTCACCAGCAGGCAGTGGCTCAGGAGCTTGAAGTTGACGGGA
Dog	Alpha 1	22_2_T7	GTGATCTTGAACAGAGTGTCAGTGCTGATTTTTTTTTTTTTTTTTTTTTTTTTTTTTGCAGCCCACTCAGACTTTATTCAAACATCAGGAAGTGTAGGGCACGGTTGCAGGAGGCCACCCAGGGGCCCAGGGCAGGGGCTCCCGCCGCCATGGCTGCAGCTTAACGGTACTTGGAGGTCAGCACGGTGCTCACGGCGGCGAAAAACTTGTCCAGGGAGGCGTGGACGGCAGGGGTGAATTCGGTGGGGTGGTGGCAGGCCAGGGTCACCAGCAGGCAGTGGCTCAGGAGCTTGAAGTTGACGGGA
Dog	Alpha 1	23_3_T7	GTGATCTTGAACAGAGTGTCAGTGCTGATTTTTTTTTTTTTTTTTTTTTTTTTTTTGCAGCCCACTCAGACTTTATTCAAACATCAGGAAGTGTAGGGCACGGTTGCAGGAGGCCACCCAGGGGCCCAGGGCAGGGGCTCCCGCCGCCATGGCTGCAGCTTAACGGTACTTGGAGGTCAGCACGGTGCTCACGGCGGCGAAAAACTTGTCCAGGGAGGCGTGGACGGCAGGGGTGAATTCGGTGGGGTGGTGGCAGGCCAGGGTCACCAGCAGGCAGTGGCTCAGGAGCTTGAAGTTGACGGGA
Dog	Alpha 1	24_4_T7	CCCGTCAACTTCAAGCTCCTGAGCCACTGCCTGCTGGTGACCCTGGCCTGCCACCACCCCACCGAATTCACCCCTGCCGTCCACGCCTCCCTGGACAAGTTCTTCGCCGCCGTGAGCACCGTGCTGACCTCCAAGTACCGTTAAGCTGCAGCCATGGCGGCGGGAGCCCCTGCCCTGGGCCCCTGGGTGGCCTCCTGCAACCGTGCCCTACACTTCCTGATGTTTGAATAAAGTCTGAGTGGGCTGCAAAAAAAAAAAAAAAAAAAAAAAAAAAAAATCAGCACTGACACTCTGTTCAAGATCACA
Dog	Alpha 1	25_5_T7	CCCGTCAACTTCAAGCTCCTGAGCCACTGCCTGCTGGTGACCCTGGCCTGCCACCACCCCACCGAATTCACCCCTGCCGTCCACGCCTCCCTGGACAAGTTCTTCGCCGCCGTGAGCACCGTGCTGACCTCCAAGTACCGTTAAGCTGCAGCCATGGCGGCGGGAGCCCCTGCCCTGGGCCCCTGGGTGGCCTCCTGCAACCGTGCCCTACACTTCCTGATGTTTGAATAAAGTCTGAGTGGGCTGCAGCCCTAAAAAAAAAAAAAAAAAAAAAAAAAAAAAATCAGCACTGACACTCTGTTCAAGATCACA
Dog	Alpha 1	26_6_T7	CCCGTCAACTTCAAGCTCCTGAGCCACTGCCTGCTGGTGACCCTGGCCTGCCACCACCCCACCGAATTCACCCCTGCCGTCCACGCCTCCCTGGACAAGTTCTTCGCCGCCGTGAGCACCGTGCTGACCTCCAAGTACCGTTAAGCTGCAGCCATGGCGGCGGGAGCCCCTGCCCTGGGCCCCTGGGTGGCCTCCTGCAACCGTGCCCTACACTTCCTGATGTTTGAATAAAGTCTGAGTGGGCTGCAGCCCTAAAAAAAAAAAAAAAAAAAAAAAAAAAAAATCAGCACTGACACTCTGTTCAAGATCACA
Dog	Alpha 1	27_7_T7	CCCGTCAACTTCAAGCTCCTGAGCCACTGCCTGCTGGTGACCCTGGCCTGCCACCACCCCACCGAATTCACCCCTGCCGTCCACGCCTCCCTGGACAAGTTCTTCGCCGCCGTGAGCACCGTGCTGACCTCCAAGTACCGTTAAGCTGCAGCCATGGCGGCGGGAGCCCCTGCCCTGGGCCCCTGGGTGGCCTCCTGCAACCGTGCCCTACACTTCCTGATGTTTGAATAAAGTCTGAGTGGGCTGCAGCCTAAAAAAAAAAAAAAAAAAAAAAAAAAAAAAAATCAGCACTGACACTCTGTTCAAGATCACA
Dog	Alpha 1	28_8_T7	CCCGTCAACTTCAAGCTCCTGAGCCACTGCCTGCTGGTGACCCTGGCCTGCCACCACCCCACCGAATTCACCCCTGCCGTCCACGCCTCCCTGGACAAGTTCTTCGCCGCCGTGAGCACCGTGCTGACCTCCAAGTACCGTTAAGCTGCAGCCATGGCGGCGGGAGCCCCTGCCCTGGGCCCCTGGGTGGCCTCCTGCAACCGTGCCCTACACTTCCTGATGTTTGAATAAAGTCTGAGTGGGCTGCAGCCTAAAAAAAAAAAAAAAAAAAAAAAAAAAAAAAATCAGCACTGACACTCTGTTCAAGATCACA
Zebrafish	Beta 1/2	18_8.1_T7	GGAGGCCTGGCAGAAGTTTCTGGCTGTGGTCGTTTCCGCTCTGTGCAGACAGTACCACTAGAGTCTCATCGCCAATGAACGCCAGGTGTGTTGGAGAAGGTGACACCGCGCGAAGCTGTTCAAACAAAGATCTAACTCTTTTACAACAAGATCAATAAAATAATGTTAAAACCAAAAAAAAAAAAAAAAAAAAAAAAAAAAAATCAGCACTGACACTCTGTTCAAGAA
Zebrafish	Beta 1/2	19_8.2_T7	GGAGGCCTGGCAGAAGTTTCTGGCTGTGGTCGTTTCCGCTCTGTGCAGACAGTACCACTAGAGTCTCATCGCCAATGAACGCCAGGTGTGTTGGAGAAGGTGACACCGCGCGAAGCTGTTCAAACAAAGATCTAACTCTTTTACAACAAGATCAATAAAATAATGTTAAAAGCAAAAAAAAAAAAAAAAAAAAAAAAAAAAAATCAGCACTGACACTCTGTTCAAGAA
Zebrafish	Beta 1/2	20_8.3_T7	GGAGGCCTGGCAGAAGTTTCTGGCTGTGGTCGTTTCCGCTCTGTGCAGACAGTACCACTAGAGTCTCATCGCCAATGAACGCCAGGTGTGTTGGAGAAGGTGACACCGCGCGAAGCTGTTCAAACAAAGATCTAACTCTTTTACAACAAGATCAATAAAATAATGTTAAAAGCAAAAAAAAAAAAAAAAAAAAAAAAAAAAAATCAGCACTGACACTCTGTTCAAGAA
Zebrafish	Beta 1/2	21_8.4_T7	GGAGGCCTGGCAGAAGTTTCTGGCTGTGGTCGTTTCCGCTCTGTGCAGACAGTACCACTAGAGTCTCATCGCCAATGAACGCCAGGTGTGTTGGAGAAGGTGACACCGCGCGAAGCTGTTCAAACAAAGATCTAACTCTTTTACAACAAGATCAATAAAATAATGCTAAAAGCAAAAAAAAAAAAAAAAAAAAAAAAAAAAATCAGCACTGACACTCTGTTA
Zebrafish	Beta 1/2	33_8.5_T7	GGAGGCCTGGCAGAAGTTTCTGGCTGTGGTCGTTTCCGCTCTGTGCAGACAGTACCACTAGAGTCTCATCGCCAATGAACGCCAGGTGTGTTGGAGAAGGTGACACCGCGCGAAGCTGTTCAAACAAAGATCTAACTCTTTTACAACAAGATCAATAAAATAATGCTAAAAGCAAAAAAAAAAAAAAAAAAAAAAAAAAAAATCAGCACTGACACTCTGTTCAAGA
Zebrafish	Beta 1/2	34_8.6_T7	GGAGGCCTGGCAGAAGTTTCTGGCTGTGGTCGTTTCCGCTCTGTGCAGACAGTACCACTAGAGTCTCATCGCCAATGAACGCCAGGTGTGTTGGAGAAGGTGACACCGCGCGAAGCTGTTCAAACAAAGATCTAACTCTTTTACAACAAGATCAATAAAATAATGCCAAAAAAAAAAAAAAAAAAAAAAAAAAAAAATCAGCACTGACACTCTGTTCA
Zebrafish	Beta 1/2	35_8.7_T7	GGAGGCCTGGCAGAAGTTTCTGGCTGTGGTCGTTTCCGCTCTGTGCAGACAGTACCACTAGAGTCTCATCGCCAATGAACGCCAGGTGTGTTGGAGAAGGTGACACCGCGCGAAGCTGTTCAAACAAAGATCTAACTCTTTTACAACAAGATCAATAAAATAATGCCAAAAAAAAAAAAAAAAAAAAAAAAAAAAAATCAGCACTGACACTCTGTTCA
Zebrafish	Beta 1/2	36_8.8_T7	GGAGGCCTGGCAGAAGTTTCTGGCTGTGGTCGTTTCCGCTCTGTGCAGACAGTACCACTAGAGTCTCATCGCCAATGAACGCCAGGTGTGTTGGAGAAGGTGACACCGCGCGAAGCTGTTCAAACAAAGATCTAACTCTTTTACAACAAGATCAATAAAATAATGCCAAAAAAAAAAAAAAAAAAAAAAAAAAAAAATCAGCACTGACACTCTGTTCA
Zebrafish	Beta 1/2	37_7_T7	GTGATCTTGAACAGAGTGTCAGTGCTGATTTTTTTTTTTTTTTTTTTTTTTTTTTGCTTTTAGCATTATTTTATTGATCTTGTTGTAAAAGAGTTAGATCTTTGTTTGAACAGCTTCCCGCGGTGTCACCTTCTCCAACACACCTGGCGTTCATTGGCGATGAAACTCTAGTGGTACTGTCTGCACAGAGCGGAAACGACCACAGCCAGAAACTTCTGCCAGGCCTCCA
Zebrafish	Beta 1/2	38_8_T7	GTGATCTTGAACAGAGTGTCAGTGCTGATTTTTTTTTTTTTTTTTTTTTTTTTTTGGTTTTAGCATTATTTTATTGATCTTGTTGTAAAAGAGTTAGATCTTTGTTTGAACAGCTTCCCGCGGTGTCACCTTCTCCAACACACCTGGCGTTCATTGGCGATGAAACTCTAGTGGTACTGTCTGCACAGAGCGGAAACGACCACAGCCAGAAACTTCTGCCAGGCCTCCA
